# Supplementary material for: Dimethyl itaconate ameliorates the deficits of goal-directed behavior in Toxoplasma gondii infected mice
Source: PLoS Negl Trop Dis. 2023 May 31;17(5):e0011350. doi: 10.1371/journal.pntd.0011350 (PMC10231842; doi:10.1371/journal.pntd.0011350)
Supplement: S2 Table — Compilation of 23 significantly downregulated biological processes (n = 3). (XLSX) [file pntd.0011350.s002.xlsx]

## Sheet: Table S1
Category	Term	PValue
GOTERM_BP_DIRECT	GO:0007268~chemical synaptic transmission	0.000310251
GOTERM_BP_DIRECT	GO:0008202~steroid metabolic process	0.00104039
GOTERM_BP_DIRECT	GO:0014883~transition between fast and slow fiber	0.00122093
GOTERM_BP_DIRECT	GO:0007610~behavior	0.00403796
GOTERM_BP_DIRECT	GO:0048148~behavioral response to cocaine	0.00449747
GOTERM_BP_DIRECT	GO:0006937~regulation of muscle contraction	0.00656305
GOTERM_BP_DIRECT	GO:0003009~skeletal muscle contraction	0.0083442
GOTERM_BP_DIRECT	GO:0006811~ion transport	0.0124565
GOTERM_BP_DIRECT	GO:0006695~cholesterol biosynthetic process	0.0124747
GOTERM_BP_DIRECT	GO:0006810~transport	0.0148827
GOTERM_BP_DIRECT	GO:0006874~cellular calcium ion homeostasis	0.0161834
GOTERM_BP_DIRECT	GO:0001666~response to hypoxia	0.0191985
GOTERM_BP_DIRECT	GO:0050951~sensory perception of temperature stimulus	0.0262682
GOTERM_BP_DIRECT	GO:0055114~oxidation-reduction process	0.0272717
GOTERM_BP_DIRECT	GO:0006936~muscle contraction	0.0289709
GOTERM_BP_DIRECT	GO:0046883~regulation of hormone secretion	0.0314393
GOTERM_BP_DIRECT	GO:0007200~phospholipase C-activating G-protein coupled receptor signaling pathway	0.0404613
GOTERM_BP_DIRECT	GO:0006081~cellular aldehyde metabolic process	0.0417002
GOTERM_BP_DIRECT	GO:0014832~urinary bladder smooth muscle contraction	0.0417002
GOTERM_BP_DIRECT	GO:0006694~steroid biosynthetic process	0.0429352
GOTERM_BP_DIRECT	GO:0007275~multicellular organism development	0.046246
GOTERM_BP_DIRECT	GO:0010033~response to organic substance	0.0467492
GOTERM_BP_DIRECT	GO:0050795~regulation of behavior	0.0467902
