# Supplementary material for: Dimethyl itaconate ameliorates the deficits of goal-directed behavior in Toxoplasma gondii infected mice
Source: PLoS Negl Trop Dis. 2023 May 31;17(5):e0011350. doi: 10.1371/journal.pntd.0011350 (PMC10231842; doi:10.1371/journal.pntd.0011350)
Supplement: S3 Table — Compilation of 672 significantly upregulated biological processes (n = 3). (XLSX) [file pntd.0011350.s003.xlsx]

## Sheet: Table S2
Category	Term	PValue
GOTERM_BP_DIRECT	positive regulation of I-kappaB kinase/NF-kappaB signaling	0
GOTERM_BP_DIRECT	GO:0051092~positive regulation of NF-kappaB transcription factor activity	0
GOTERM_BP_DIRECT	GO:0007249~I-kappaB kinase/NF-kappaB signaling	0
GOTERM_BP_DIRECT	GO:0070374~positive regulation of ERK1 and ERK2 cascade	0
GOTERM_BP_DIRECT	GO:0002376~immune system process	0
GOTERM_BP_DIRECT	GO:0006954~inflammatory response	0
GOTERM_BP_DIRECT	GO:0045087~innate immune response	0
GOTERM_BP_DIRECT	GO:0006955~immune response	0
GOTERM_BP_DIRECT	GO:0032496~response to lipopolysaccharide	0
GOTERM_BP_DIRECT	GO:0002250~adaptive immune response	0
GOTERM_BP_DIRECT	GO:0051607~defense response to virus	0
GOTERM_BP_DIRECT	GO:0006935~chemotaxis	0
GOTERM_BP_DIRECT	GO:0009615~response to virus	0
GOTERM_BP_DIRECT	GO:0050830~defense response to Gram-positive bacterium	0
GOTERM_BP_DIRECT	GO:0042102~positive regulation of T cell proliferation	0
GOTERM_BP_DIRECT	GO:0032760~positive regulation of tumor necrosis factor production	0
GOTERM_BP_DIRECT	GO:0035458~cellular response to interferon-beta	0
GOTERM_BP_DIRECT	GO:0050729~positive regulation of inflammatory response	0
GOTERM_BP_DIRECT	GO:0032755~positive regulation of interleukin-6 production	0
GOTERM_BP_DIRECT	GO:0042832~defense response to protozoan	0
GOTERM_BP_DIRECT	GO:0071346~cellular response to interferon-gamma	0
GOTERM_BP_DIRECT	GO:0032729~positive regulation of interferon-gamma production	0
GOTERM_BP_DIRECT	GO:0050853~B cell receptor signaling pathway	0
GOTERM_BP_DIRECT	GO:0034097~response to cytokine	0
GOTERM_BP_DIRECT	GO:0050852~T cell receptor signaling pathway	0
GOTERM_BP_DIRECT	GO:0030593~neutrophil chemotaxis	0
GOTERM_BP_DIRECT	GO:0034341~response to interferon-gamma	0
GOTERM_BP_DIRECT	GO:0050776~regulation of immune response	0
GOTERM_BP_DIRECT	GO:0042742~defense response to bacterium	0
GOTERM_BP_DIRECT	GO:0019882~antigen processing and presentation	0
GOTERM_BP_DIRECT	GO:0016064~immunoglobulin mediated immune response	0
GOTERM_BP_DIRECT	GO:0071356~cellular response to tumor necrosis factor	0
GOTERM_BP_DIRECT	GO:0032735~positive regulation of interleukin-12 production	0
GOTERM_BP_DIRECT	GO:0050728~negative regulation of inflammatory response	0
GOTERM_BP_DIRECT	GO:0071347~cellular response to interleukin-1	0
GOTERM_BP_DIRECT	GO:0019886~antigen processing and presentation of exogenous peptide antigen via MHC class II	0
GOTERM_BP_DIRECT	GO:0071222~cellular response to lipopolysaccharide	0
GOTERM_BP_DIRECT	GO:0007159~leukocyte cell-cell adhesion	0
GOTERM_BP_DIRECT	GO:0006915~apoptotic process	0
GOTERM_BP_DIRECT	GO:0042981~regulation of apoptotic process	0
GOTERM_BP_DIRECT	GO:0043065~positive regulation of apoptotic process	0
GOTERM_BP_DIRECT	GO:0006919~activation of cysteine-type endopeptidase activity involved in apoptotic process	0
GOTERM_BP_DIRECT	GO:0007155~cell adhesion	0
GOTERM_BP_DIRECT	GO:0042127~regulation of cell proliferation	0
GOTERM_BP_DIRECT	GO:0045071~negative regulation of viral genome replication	0
GOTERM_BP_DIRECT	GO:0045766~positive regulation of angiogenesis	0
GOTERM_BP_DIRECT	GO:0030335~positive regulation of cell migration	0
GOTERM_BP_DIRECT	GO:0071407~cellular response to organic cyclic compound	0
GOTERM_BP_DIRECT	GO:0031663~lipopolysaccharide-mediated signaling pathway	0
GOTERM_BP_DIRECT	GO:0007166~cell surface receptor signaling pathway	0
GOTERM_BP_DIRECT	GO:0071260~cellular response to mechanical stimulus	0
GOTERM_BP_DIRECT	GO:0001525~angiogenesis	0
GOTERM_BP_DIRECT	GO:0032757~positive regulation of interleukin-8 production	1e-09
GOTERM_BP_DIRECT	GO:0031295~T cell costimulation	1e-09
GOTERM_BP_DIRECT	GO:0009617~response to bacterium	1e-09
GOTERM_BP_DIRECT	GO:0060326~cell chemotaxis	1e-09
GOTERM_BP_DIRECT	GO:0032722~positive regulation of chemokine production	2e-09
GOTERM_BP_DIRECT	GO:0042130~negative regulation of T cell proliferation	3e-09
GOTERM_BP_DIRECT	GO:0002237~response to molecule of bacterial origin	3e-09
GOTERM_BP_DIRECT	GO:0007169~transmembrane receptor protein tyrosine kinase signaling pathway	3e-09
GOTERM_BP_DIRECT	GO:0032689~negative regulation of interferon-gamma production	4e-09
GOTERM_BP_DIRECT	GO:0042110~T cell activation	5e-09
GOTERM_BP_DIRECT	GO:0042060~wound healing	9e-09
GOTERM_BP_DIRECT	GO:0030890~positive regulation of B cell proliferation	1.3e-08
GOTERM_BP_DIRECT	GO:0097190~apoptotic signaling pathway	1.4e-08
GOTERM_BP_DIRECT	GO:0019221~cytokine-mediated signaling pathway	1.5e-08
GOTERM_BP_DIRECT	GO:0050870~positive regulation of T cell activation	2.1e-08
GOTERM_BP_DIRECT	GO:0002224~toll-like receptor signaling pathway	2.1e-08
GOTERM_BP_DIRECT	GO:0007165~signal transduction	3e-08
GOTERM_BP_DIRECT	GO:0032715~negative regulation of interleukin-6 production	3.1e-08
GOTERM_BP_DIRECT	GO:0006911~phagocytosis, engulfment	3.4e-08
GOTERM_BP_DIRECT	GO:0050715~positive regulation of cytokine secretion	4.1e-08
GOTERM_BP_DIRECT	GO:0032481~positive regulation of type I interferon production	4.5e-08
GOTERM_BP_DIRECT	GO:0032695~negative regulation of interleukin-12 production	4.5e-08
GOTERM_BP_DIRECT	GO:0045579~positive regulation of B cell differentiation	5.7e-08
GOTERM_BP_DIRECT	GO:0050731~positive regulation of peptidyl-tyrosine phosphorylation	6.5e-08
GOTERM_BP_DIRECT	GO:0090023~positive regulation of neutrophil chemotaxis	7.9e-08
GOTERM_BP_DIRECT	GO:0032720~negative regulation of tumor necrosis factor production	8.3e-08
GOTERM_BP_DIRECT	GO:0050829~defense response to Gram-negative bacterium	1.05e-07
GOTERM_BP_DIRECT	GO:0007229~integrin-mediated signaling pathway	1.06e-07
GOTERM_BP_DIRECT	GO:0050718~positive regulation of interleukin-1 beta secretion	1.25e-07
GOTERM_BP_DIRECT	GO:0050766~positive regulation of phagocytosis	1.25e-07
GOTERM_BP_DIRECT	GO:0002755~MyD88-dependent toll-like receptor signaling pathway	1.3e-07
GOTERM_BP_DIRECT	GO:0007568~aging	1.31e-07
GOTERM_BP_DIRECT	GO:0050727~regulation of inflammatory response	1.32e-07
GOTERM_BP_DIRECT	GO:0032753~positive regulation of interleukin-4 production	1.38e-07
GOTERM_BP_DIRECT	GO:0032088~negative regulation of NF-kappaB transcription factor activity	1.58e-07
GOTERM_BP_DIRECT	GO:0050707~regulation of cytokine secretion	1.71e-07
GOTERM_BP_DIRECT	GO:0048535~lymph node development	2.61e-07
GOTERM_BP_DIRECT	GO:0035456~response to interferon-beta	2.69e-07
GOTERM_BP_DIRECT	GO:0044130~negative regulation of growth of symbiont in host	3.08e-07
GOTERM_BP_DIRECT	GO:0070098~chemokine-mediated signaling pathway	3.6e-07
GOTERM_BP_DIRECT	GO:0050850~positive regulation of calcium-mediated signaling	5.01e-07
GOTERM_BP_DIRECT	GO:0045954~positive regulation of natural killer cell mediated cytotoxicity	6.42e-07
GOTERM_BP_DIRECT	GO:0030889~negative regulation of B cell proliferation	7.56e-07
GOTERM_BP_DIRECT	GO:0030217~T cell differentiation	1.198e-06
GOTERM_BP_DIRECT	GO:0097191~extrinsic apoptotic signaling pathway	1.198e-06
GOTERM_BP_DIRECT	GO:0008630~intrinsic apoptotic signaling pathway in response to DNA damage	1.204e-06
GOTERM_BP_DIRECT	GO:0070269~pyroptosis	1.207e-06
GOTERM_BP_DIRECT	GO:0071345~cellular response to cytokine stimulus	1.239e-06
GOTERM_BP_DIRECT	GO:0045089~positive regulation of innate immune response	1.262e-06
GOTERM_BP_DIRECT	GO:0043011~myeloid dendritic cell differentiation	1.262e-06
GOTERM_BP_DIRECT	GO:0035556~intracellular signal transduction	1.504e-06
GOTERM_BP_DIRECT	GO:0042346~positive regulation of NF-kappaB import into nucleus	1.605e-06
GOTERM_BP_DIRECT	GO:0001916~positive regulation of T cell mediated cytotoxicity	1.605e-06
GOTERM_BP_DIRECT	GO:0006958~complement activation, classical pathway	1.686e-06
GOTERM_BP_DIRECT	GO:0007204~positive regulation of cytosolic calcium ion concentration	1.701e-06
GOTERM_BP_DIRECT	GO:0045078~positive regulation of interferon-gamma biosynthetic process	1.781e-06
GOTERM_BP_DIRECT	GO:0042535~positive regulation of tumor necrosis factor biosynthetic process	1.781e-06
GOTERM_BP_DIRECT	GO:0050900~leukocyte migration	1.979e-06
GOTERM_BP_DIRECT	GO:0050702~interleukin-1 beta secretion	2.064e-06
GOTERM_BP_DIRECT	GO:0006952~defense response	2.094e-06
GOTERM_BP_DIRECT	GO:0018108~peptidyl-tyrosine phosphorylation	2.098e-06
GOTERM_BP_DIRECT	GO:0008285~negative regulation of cell proliferation	2.18e-06
GOTERM_BP_DIRECT	GO:0046330~positive regulation of JNK cascade	2.222e-06
GOTERM_BP_DIRECT	GO:0045785~positive regulation of cell adhesion	2.337e-06
GOTERM_BP_DIRECT	GO:0032733~positive regulation of interleukin-10 production	2.359e-06
GOTERM_BP_DIRECT	GO:2000379~positive regulation of reactive oxygen species metabolic process	3.096e-06
GOTERM_BP_DIRECT	GO:0016525~negative regulation of angiogenesis	3.832e-06
GOTERM_BP_DIRECT	GO:0046641~positive regulation of alpha-beta T cell proliferation	3.97e-06
GOTERM_BP_DIRECT	GO:0032495~response to muramyl dipeptide	3.97e-06
GOTERM_BP_DIRECT	GO:0042104~positive regulation of activated T cell proliferation	4.218e-06
GOTERM_BP_DIRECT	GO:0002548~monocyte chemotaxis	4.341e-06
GOTERM_BP_DIRECT	GO:2001238~positive regulation of extrinsic apoptotic signaling pathway	4.916e-06
GOTERM_BP_DIRECT	GO:0008283~cell proliferation	5.159e-06
GOTERM_BP_DIRECT	GO:0016477~cell migration	6.171e-06
GOTERM_BP_DIRECT	GO:0038083~peptidyl-tyrosine autophosphorylation	6.353e-06
GOTERM_BP_DIRECT	GO:0001666~response to hypoxia	7.117e-06
GOTERM_BP_DIRECT	GO:0001816~cytokine production	7.252e-06
GOTERM_BP_DIRECT	GO:0042113~B cell activation	7.744e-06
GOTERM_BP_DIRECT	GO:0097421~liver regeneration	7.744e-06
GOTERM_BP_DIRECT	GO:0006898~receptor-mediated endocytosis	7.868e-06
GOTERM_BP_DIRECT	GO:0001774~microglial cell activation	8.079e-06
GOTERM_BP_DIRECT	GO:0043032~positive regulation of macrophage activation	8.079e-06
GOTERM_BP_DIRECT	GO:0048661~positive regulation of smooth muscle cell proliferation	8.087e-06
GOTERM_BP_DIRECT	GO:0071223~cellular response to lipoteichoic acid	8.348e-06
GOTERM_BP_DIRECT	GO:0031100~organ regeneration	9.868e-06
GOTERM_BP_DIRECT	GO:0050901~leukocyte tethering or rolling	1.0012e-05
GOTERM_BP_DIRECT	GO:0045088~regulation of innate immune response	1.0687e-05
GOTERM_BP_DIRECT	GO:0035455~response to interferon-alpha	1.0687e-05
GOTERM_BP_DIRECT	GO:0045086~positive regulation of interleukin-2 biosynthetic process	1.0687e-05
GOTERM_BP_DIRECT	GO:0032740~positive regulation of interleukin-17 production	1.0687e-05
GOTERM_BP_DIRECT	GO:0007049~cell cycle	1.1061e-05
GOTERM_BP_DIRECT	GO:0042517~positive regulation of tyrosine phosphorylation of Stat3 protein	1.2211e-05
GOTERM_BP_DIRECT	GO:0032611~interleukin-1 beta production	1.5591e-05
GOTERM_BP_DIRECT	GO:0044351~macropinocytosis	1.5591e-05
GOTERM_BP_DIRECT	GO:0010628~positive regulation of gene expression	1.7247e-05
GOTERM_BP_DIRECT	GO:0042493~response to drug	1.7269e-05
GOTERM_BP_DIRECT	GO:0009611~response to wounding	1.7502e-05
GOTERM_BP_DIRECT	GO:0008360~regulation of cell shape	1.7972e-05
GOTERM_BP_DIRECT	GO:0010759~positive regulation of macrophage chemotaxis	2.0512e-05
GOTERM_BP_DIRECT	GO:2000353~positive regulation of endothelial cell apoptotic process	2.0512e-05
GOTERM_BP_DIRECT	GO:0045576~mast cell activation	2.4938e-05
GOTERM_BP_DIRECT	GO:0030212~hyaluronan metabolic process	2.4938e-05
GOTERM_BP_DIRECT	GO:0060397~JAK-STAT cascade involved in growth hormone signaling pathway	2.4938e-05
GOTERM_BP_DIRECT	GO:0002474~antigen processing and presentation of peptide antigen via MHC class I	2.5192e-05
GOTERM_BP_DIRECT	GO:0016337~single organismal cell-cell adhesion	3.1216e-05
GOTERM_BP_DIRECT	GO:0045944~positive regulation of transcription from RNA polymerase II promoter	3.596e-05
GOTERM_BP_DIRECT	GO:0006968~cellular defense response	3.9077e-05
GOTERM_BP_DIRECT	GO:0050732~negative regulation of peptidyl-tyrosine phosphorylation	3.9077e-05
GOTERM_BP_DIRECT	GO:0045893~positive regulation of transcription, DNA-templated	4.0989e-05
GOTERM_BP_DIRECT	GO:0048247~lymphocyte chemotaxis	4.1723e-05
GOTERM_BP_DIRECT	GO:0008284~positive regulation of cell proliferation	4.4943e-05
GOTERM_BP_DIRECT	GO:0001819~positive regulation of cytokine production	4.6278e-05
GOTERM_BP_DIRECT	GO:0032728~positive regulation of interferon-beta production	4.8557e-05
GOTERM_BP_DIRECT	GO:1902042~negative regulation of extrinsic apoptotic signaling pathway via death domain receptors	4.8557e-05
GOTERM_BP_DIRECT	GO:0032693~negative regulation of interleukin-10 production	5.2231e-05
GOTERM_BP_DIRECT	GO:0048246~macrophage chemotaxis	5.2231e-05
GOTERM_BP_DIRECT	GO:0045060~negative thymic T cell selection	5.2231e-05
GOTERM_BP_DIRECT	GO:0001817~regulation of cytokine production	5.2231e-05
GOTERM_BP_DIRECT	GO:0032494~response to peptidoglycan	5.6169e-05
GOTERM_BP_DIRECT	GO:0045084~positive regulation of interleukin-12 biosynthetic process	5.6169e-05
GOTERM_BP_DIRECT	GO:0050862~positive regulation of T cell receptor signaling pathway	5.6169e-05
GOTERM_BP_DIRECT	GO:0002223~stimulatory C-type lectin receptor signaling pathway	5.6169e-05
GOTERM_BP_DIRECT	GO:0046777~protein autophosphorylation	5.716e-05
GOTERM_BP_DIRECT	GO:0007257~activation of JUN kinase activity	6.0384e-05
GOTERM_BP_DIRECT	GO:0002281~macrophage activation involved in immune response	6.1829e-05
GOTERM_BP_DIRECT	GO:0045577~regulation of B cell differentiation	6.1829e-05
GOTERM_BP_DIRECT	GO:0060100~positive regulation of phagocytosis, engulfment	6.1829e-05
GOTERM_BP_DIRECT	GO:0010942~positive regulation of cell death	6.271e-05
GOTERM_BP_DIRECT	GO:0001934~positive regulation of protein phosphorylation	6.4965e-05
GOTERM_BP_DIRECT	GO:0033077~T cell differentiation in thymus	7.1385e-05
GOTERM_BP_DIRECT	GO:0030199~collagen fibril organization	7.1385e-05
GOTERM_BP_DIRECT	GO:0001782~B cell homeostasis	7.5334e-05
GOTERM_BP_DIRECT	GO:0045582~positive regulation of T cell differentiation	7.6818e-05
GOTERM_BP_DIRECT	GO:0002687~positive regulation of leukocyte migration	7.6818e-05
GOTERM_BP_DIRECT	GO:0045824~negative regulation of innate immune response	0.000100481
GOTERM_BP_DIRECT	GO:0002690~positive regulation of leukocyte chemotaxis	0.000100481
GOTERM_BP_DIRECT	GO:0007200~phospholipase C-activating G-protein coupled receptor signaling pathway	0.000106634
GOTERM_BP_DIRECT	GO:0048305~immunoglobulin secretion	0.000115381
GOTERM_BP_DIRECT	GO:0051301~cell division	0.00011852
GOTERM_BP_DIRECT	GO:0038095~Fc-epsilon receptor signaling pathway	0.000133427
GOTERM_BP_DIRECT	GO:0016045~detection of bacterium	0.000133427
GOTERM_BP_DIRECT	GO:0035457~cellular response to interferon-alpha	0.000133427
GOTERM_BP_DIRECT	GO:0010466~negative regulation of peptidase activity	0.000142774
GOTERM_BP_DIRECT	GO:0042157~lipoprotein metabolic process	0.000144132
GOTERM_BP_DIRECT	GO:0045627~positive regulation of T-helper 1 cell differentiation	0.000151813
GOTERM_BP_DIRECT	GO:0034138~toll-like receptor 3 signaling pathway	0.000151813
GOTERM_BP_DIRECT	GO:0002504~antigen processing and presentation of peptide or polysaccharide antigen via MHC class II	0.000151813
GOTERM_BP_DIRECT	GO:0045410~positive regulation of interleukin-6 biosynthetic process	0.000151813
GOTERM_BP_DIRECT	GO:0044406~adhesion of symbiont to host	0.000151813
GOTERM_BP_DIRECT	GO:0007067~mitotic nuclear division	0.000176401
GOTERM_BP_DIRECT	GO:0097192~extrinsic apoptotic signaling pathway in absence of ligand	0.00017853
GOTERM_BP_DIRECT	GO:0007596~blood coagulation	0.00018123
GOTERM_BP_DIRECT	GO:0006909~phagocytosis	0.000183195
GOTERM_BP_DIRECT	GO:0042098~T cell proliferation	0.000187034
GOTERM_BP_DIRECT	GO:0006910~phagocytosis, recognition	0.000225194
GOTERM_BP_DIRECT	GO:0002523~leukocyte migration involved in inflammatory response	0.000259998
GOTERM_BP_DIRECT	GO:0009636~response to toxic substance	0.000261184
GOTERM_BP_DIRECT	GO:0006468~protein phosphorylation	0.000268977
GOTERM_BP_DIRECT	GO:0033209~tumor necrosis factor-mediated signaling pathway	0.000279352
GOTERM_BP_DIRECT	GO:0010332~response to gamma radiation	0.000280251
GOTERM_BP_DIRECT	GO:0002244~hematopoietic progenitor cell differentiation	0.000286564
GOTERM_BP_DIRECT	GO:0043410~positive regulation of MAPK cascade	0.000294464
GOTERM_BP_DIRECT	GO:2001235~positive regulation of apoptotic signaling pathway	0.000302099
GOTERM_BP_DIRECT	GO:0050868~negative regulation of T cell activation	0.000306116
GOTERM_BP_DIRECT	GO:0002827~positive regulation of T-helper 1 type immune response	0.000342017
GOTERM_BP_DIRECT	GO:0071404~cellular response to low-density lipoprotein particle stimulus	0.000342017
GOTERM_BP_DIRECT	GO:0032570~response to progesterone	0.000342287
GOTERM_BP_DIRECT	GO:0044344~cellular response to fibroblast growth factor stimulus	0.000342287
GOTERM_BP_DIRECT	GO:0002830~positive regulation of type 2 immune response	0.000364858
GOTERM_BP_DIRECT	GO:0050869~negative regulation of B cell activation	0.000364858
GOTERM_BP_DIRECT	GO:0045359~positive regulation of interferon-beta biosynthetic process	0.000364858
GOTERM_BP_DIRECT	GO:0045429~positive regulation of nitric oxide biosynthetic process	0.000402547
GOTERM_BP_DIRECT	GO:0042246~tissue regeneration	0.000464076
GOTERM_BP_DIRECT	GO:0045671~negative regulation of osteoclast differentiation	0.000464076
GOTERM_BP_DIRECT	GO:0090026~positive regulation of monocyte chemotaxis	0.000467765
GOTERM_BP_DIRECT	GO:0051482~positive regulation of cytosolic calcium ion concentration involved in phospholipase C-activating G-protein coupled signaling pathway	0.000475164
GOTERM_BP_DIRECT	GO:0043029~T cell homeostasis	0.000475164
GOTERM_BP_DIRECT	GO:0010634~positive regulation of epithelial cell migration	0.0005124
GOTERM_BP_DIRECT	GO:0008217~regulation of blood pressure	0.000535082
GOTERM_BP_DIRECT	GO:0070301~cellular response to hydrogen peroxide	0.000581899
GOTERM_BP_DIRECT	GO:0009612~response to mechanical stimulus	0.000654458
GOTERM_BP_DIRECT	GO:0034142~toll-like receptor 4 signaling pathway	0.000678242
GOTERM_BP_DIRECT	GO:0050777~negative regulation of immune response	0.000678242
GOTERM_BP_DIRECT	GO:0030101~natural killer cell activation	0.000678242
GOTERM_BP_DIRECT	GO:0034145~positive regulation of toll-like receptor 4 signaling pathway	0.000678242
GOTERM_BP_DIRECT	GO:0070233~negative regulation of T cell apoptotic process	0.000678242
GOTERM_BP_DIRECT	GO:0032825~positive regulation of natural killer cell differentiation	0.000678242
GOTERM_BP_DIRECT	GO:0042511~positive regulation of tyrosine phosphorylation of Stat1 protein	0.000678242
GOTERM_BP_DIRECT	GO:0030097~hemopoiesis	0.000697456
GOTERM_BP_DIRECT	GO:1901741~positive regulation of myoblast fusion	0.000768076
GOTERM_BP_DIRECT	GO:0034113~heterotypic cell-cell adhesion	0.000768076
GOTERM_BP_DIRECT	GO:0030036~actin cytoskeleton organization	0.000829729
GOTERM_BP_DIRECT	GO:0038061~NIK/NF-kappaB signaling	0.00083084
GOTERM_BP_DIRECT	GO:0042590~antigen processing and presentation of exogenous peptide antigen via MHC class I	0.00083084
GOTERM_BP_DIRECT	GO:0019885~antigen processing and presentation of endogenous peptide antigen via MHC class I	0.00083084
GOTERM_BP_DIRECT	GO:0002725~negative regulation of T cell cytokine production	0.00083084
GOTERM_BP_DIRECT	GO:0002730~regulation of dendritic cell cytokine production	0.00083084
GOTERM_BP_DIRECT	GO:0033634~positive regulation of cell-cell adhesion mediated by integrin	0.00083084
GOTERM_BP_DIRECT	GO:0071726~cellular response to diacyl bacterial lipopeptide	0.00083084
GOTERM_BP_DIRECT	GO:0071224~cellular response to peptidoglycan	0.00083084
GOTERM_BP_DIRECT	GO:0002636~positive regulation of germinal center formation	0.00083084
GOTERM_BP_DIRECT	GO:0001974~blood vessel remodeling	0.000871194
GOTERM_BP_DIRECT	GO:0050871~positive regulation of B cell activation	0.000871517
GOTERM_BP_DIRECT	GO:0032609~interferon-gamma production	0.000879338
GOTERM_BP_DIRECT	GO:0050688~regulation of defense response to virus	0.000879338
GOTERM_BP_DIRECT	GO:0038063~collagen-activated tyrosine kinase receptor signaling pathway	0.000879338
GOTERM_BP_DIRECT	GO:0001798~positive regulation of type IIa hypersensitivity	0.000879338
GOTERM_BP_DIRECT	GO:1904628~cellular response to phorbol 13-acetate 12-myristate	0.000879338
GOTERM_BP_DIRECT	GO:0030574~collagen catabolic process	0.000982395
GOTERM_BP_DIRECT	GO:0010575~positive regulation of vascular endothelial growth factor production	0.000982395
GOTERM_BP_DIRECT	GO:0045059~positive thymic T cell selection	0.00122306
GOTERM_BP_DIRECT	GO:0032700~negative regulation of interleukin-17 production	0.00122306
GOTERM_BP_DIRECT	GO:0001818~negative regulation of cytokine production	0.00122306
GOTERM_BP_DIRECT	GO:0002455~humoral immune response mediated by circulating immunoglobulin	0.00122306
GOTERM_BP_DIRECT	GO:0030198~extracellular matrix organization	0.00124772
GOTERM_BP_DIRECT	GO:0043281~regulation of cysteine-type endopeptidase activity involved in apoptotic process	0.00126256
GOTERM_BP_DIRECT	GO:2000406~positive regulation of T cell migration	0.00126256
GOTERM_BP_DIRECT	GO:0007160~cell-matrix adhesion	0.00126696
GOTERM_BP_DIRECT	GO:0071560~cellular response to transforming growth factor beta stimulus	0.00129909
GOTERM_BP_DIRECT	GO:0043547~positive regulation of GTPase activity	0.00132565
GOTERM_BP_DIRECT	GO:0045672~positive regulation of osteoclast differentiation	0.00137786
GOTERM_BP_DIRECT	GO:0034446~substrate adhesion-dependent cell spreading	0.00146942
GOTERM_BP_DIRECT	GO:0002479~antigen processing and presentation of exogenous peptide antigen via MHC class I, TAP-dependent	0.00148725
GOTERM_BP_DIRECT	GO:0001937~negative regulation of endothelial cell proliferation	0.00148725
GOTERM_BP_DIRECT	GO:0008625~extrinsic apoptotic signaling pathway via death domain receptors	0.00150842
GOTERM_BP_DIRECT	GO:0051603~proteolysis involved in cellular protein catabolic process	0.001755
GOTERM_BP_DIRECT	GO:0002606~positive regulation of dendritic cell antigen processing and presentation	0.00178875
GOTERM_BP_DIRECT	GO:0045080~positive regulation of chemokine biosynthetic process	0.00178875
GOTERM_BP_DIRECT	GO:0010508~positive regulation of autophagy	0.00186049
GOTERM_BP_DIRECT	GO:0046427~positive regulation of JAK-STAT cascade	0.00189191
GOTERM_BP_DIRECT	GO:0043122~regulation of I-kappaB kinase/NF-kappaB signaling	0.00193207
GOTERM_BP_DIRECT	GO:0071354~cellular response to interleukin-6	0.00193207
GOTERM_BP_DIRECT	GO:0007179~transforming growth factor beta receptor signaling pathway	0.00200981
GOTERM_BP_DIRECT	GO:0007565~female pregnancy	0.00203443
GOTERM_BP_DIRECT	GO:0070266~necroptotic process	0.00204854
GOTERM_BP_DIRECT	GO:0043537~negative regulation of blood vessel endothelial cell migration	0.00204854
GOTERM_BP_DIRECT	GO:0010629~negative regulation of gene expression	0.00210899
GOTERM_BP_DIRECT	GO:0014068~positive regulation of phosphatidylinositol 3-kinase signaling	0.00223435
GOTERM_BP_DIRECT	GO:0010818~T cell chemotaxis	0.00226176
GOTERM_BP_DIRECT	GO:2000503~positive regulation of natural killer cell chemotaxis	0.00226176
GOTERM_BP_DIRECT	GO:0045588~positive regulation of gamma-delta T cell differentiation	0.00226176
GOTERM_BP_DIRECT	GO:0097527~necroptotic signaling pathway	0.00226176
GOTERM_BP_DIRECT	GO:0042270~protection from natural killer cell mediated cytotoxicity	0.00226176
GOTERM_BP_DIRECT	GO:2000271~positive regulation of fibroblast apoptotic process	0.00226176
GOTERM_BP_DIRECT	GO:0002693~positive regulation of cellular extravasation	0.00226176
GOTERM_BP_DIRECT	GO:2000343~positive regulation of chemokine (C-X-C motif) ligand 2 production	0.00226176
GOTERM_BP_DIRECT	GO:0032964~collagen biosynthetic process	0.00226176
GOTERM_BP_DIRECT	GO:0042311~vasodilation	0.00235929
GOTERM_BP_DIRECT	GO:0035025~positive regulation of Rho protein signal transduction	0.00254824
GOTERM_BP_DIRECT	GO:0030099~myeloid cell differentiation	0.00254824
GOTERM_BP_DIRECT	GO:0070555~response to interleukin-1	0.00256949
GOTERM_BP_DIRECT	GO:0048147~negative regulation of fibroblast proliferation	0.00256949
GOTERM_BP_DIRECT	GO:0030968~endoplasmic reticulum unfolded protein response	0.00263884
GOTERM_BP_DIRECT	GO:0051693~actin filament capping	0.00284661
GOTERM_BP_DIRECT	GO:0051770~positive regulation of nitric-oxide synthase biosynthetic process	0.00284661
GOTERM_BP_DIRECT	GO:0048566~embryonic digestive tract development	0.00284661
GOTERM_BP_DIRECT	GO:0046688~response to copper ion	0.00284661
GOTERM_BP_DIRECT	GO:0043406~positive regulation of MAP kinase activity	0.00286754
GOTERM_BP_DIRECT	GO:0006461~protein complex assembly	0.0031268
GOTERM_BP_DIRECT	GO:0060252~positive regulation of glial cell proliferation	0.00323411
GOTERM_BP_DIRECT	GO:0032743~positive regulation of interleukin-2 production	0.00323411
GOTERM_BP_DIRECT	GO:0030225~macrophage differentiation	0.00323411
GOTERM_BP_DIRECT	GO:0030194~positive regulation of blood coagulation	0.00323411
GOTERM_BP_DIRECT	GO:0001775~cell activation	0.00323411
GOTERM_BP_DIRECT	GO:0032480~negative regulation of type I interferon production	0.00323547
GOTERM_BP_DIRECT	GO:0060670~branching involved in labyrinthine layer morphogenesis	0.00323547
GOTERM_BP_DIRECT	GO:0034501~protein localization to kinetochore	0.00323547
GOTERM_BP_DIRECT	GO:0032147~activation of protein kinase activity	0.00330774
GOTERM_BP_DIRECT	GO:0019731~antibacterial humoral response	0.00330774
GOTERM_BP_DIRECT	GO:0051897~positive regulation of protein kinase B signaling	0.00346252
GOTERM_BP_DIRECT	GO:0007010~cytoskeleton organization	0.00379261
GOTERM_BP_DIRECT	GO:0043124~negative regulation of I-kappaB kinase/NF-kappaB signaling	0.00391231
GOTERM_BP_DIRECT	GO:0014911~positive regulation of smooth muscle cell migration	0.00391231
GOTERM_BP_DIRECT	GO:0030168~platelet activation	0.00391231
GOTERM_BP_DIRECT	GO:0043066~negative regulation of apoptotic process	0.00399573
GOTERM_BP_DIRECT	GO:2000045~regulation of G1/S transition of mitotic cell cycle	0.00405908
GOTERM_BP_DIRECT	GO:0006869~lipid transport	0.00409869
GOTERM_BP_DIRECT	GO:0016310~phosphorylation	0.00419271
GOTERM_BP_DIRECT	GO:0010718~positive regulation of epithelial to mesenchymal transition	0.00420501
GOTERM_BP_DIRECT	GO:0001932~regulation of protein phosphorylation	0.00423691
GOTERM_BP_DIRECT	GO:0014070~response to organic cyclic compound	0.0042495
GOTERM_BP_DIRECT	GO:0007259~JAK-STAT cascade	0.00438786
GOTERM_BP_DIRECT	GO:0030041~actin filament polymerization	0.00438786
GOTERM_BP_DIRECT	GO:0030316~osteoclast differentiation	0.00439282
GOTERM_BP_DIRECT	GO:0002040~sprouting angiogenesis	0.00439282
GOTERM_BP_DIRECT	GO:0034340~response to type I interferon	0.00479096
GOTERM_BP_DIRECT	GO:0072540~T-helper 17 cell lineage commitment	0.00479096
GOTERM_BP_DIRECT	GO:0050856~regulation of T cell receptor signaling pathway	0.00479096
GOTERM_BP_DIRECT	GO:0072678~T cell migration	0.00479096
GOTERM_BP_DIRECT	GO:0043312~neutrophil degranulation	0.00479096
GOTERM_BP_DIRECT	GO:0002544~chronic inflammatory response	0.00479096
GOTERM_BP_DIRECT	GO:0002467~germinal center formation	0.00479096
GOTERM_BP_DIRECT	GO:0045730~respiratory burst	0.00479096
GOTERM_BP_DIRECT	GO:0003180~aortic valve morphogenesis	0.00479096
GOTERM_BP_DIRECT	GO:0031622~positive regulation of fever generation	0.00479096
GOTERM_BP_DIRECT	GO:0015677~copper ion import	0.00479096
GOTERM_BP_DIRECT	GO:2000249~regulation of actin cytoskeleton reorganization	0.0048641
GOTERM_BP_DIRECT	GO:0050778~positive regulation of immune response	0.0048641
GOTERM_BP_DIRECT	GO:0010820~positive regulation of T cell chemotaxis	0.0048641
GOTERM_BP_DIRECT	GO:0006693~prostaglandin metabolic process	0.0048641
GOTERM_BP_DIRECT	GO:0051044~positive regulation of membrane protein ectodomain proteolysis	0.0048641
GOTERM_BP_DIRECT	GO:0050921~positive regulation of chemotaxis	0.0048641
GOTERM_BP_DIRECT	GO:0035690~cellular response to drug	0.00496454
GOTERM_BP_DIRECT	GO:0000165~MAPK cascade	0.005
GOTERM_BP_DIRECT	GO:0006953~acute-phase response	0.00528364
GOTERM_BP_DIRECT	GO:0010043~response to zinc ion	0.00528364
GOTERM_BP_DIRECT	GO:0007599~hemostasis	0.00528994
GOTERM_BP_DIRECT	GO:0032060~bleb assembly	0.0053665
GOTERM_BP_DIRECT	GO:0050863~regulation of T cell activation	0.0053665
GOTERM_BP_DIRECT	GO:0031532~actin cytoskeleton reorganization	0.00558455
GOTERM_BP_DIRECT	GO:0007157~heterophilic cell-cell adhesion via plasma membrane cell adhesion molecules	0.00558455
GOTERM_BP_DIRECT	GO:0032874~positive regulation of stress-activated MAPK cascade	0.00562534
GOTERM_BP_DIRECT	GO:0042327~positive regulation of phosphorylation	0.00563807
GOTERM_BP_DIRECT	GO:0000281~mitotic cytokinesis	0.00563807
GOTERM_BP_DIRECT	GO:0000187~activation of MAPK activity	0.00571719
GOTERM_BP_DIRECT	GO:0042542~response to hydrogen peroxide	0.00575072
GOTERM_BP_DIRECT	GO:0019884~antigen processing and presentation of exogenous antigen	0.00575314
GOTERM_BP_DIRECT	GO:0045356~positive regulation of interferon-alpha biosynthetic process	0.00575314
GOTERM_BP_DIRECT	GO:0002232~leukocyte chemotaxis involved in inflammatory response	0.00575314
GOTERM_BP_DIRECT	GO:2000483~negative regulation of interleukin-8 secretion	0.00575314
GOTERM_BP_DIRECT	GO:2000562~negative regulation of CD4-positive, alpha-beta T cell proliferation	0.00575314
GOTERM_BP_DIRECT	GO:0002283~neutrophil activation involved in immune response	0.00575314
GOTERM_BP_DIRECT	GO:0034154~toll-like receptor 7 signaling pathway	0.00575314
GOTERM_BP_DIRECT	GO:0002666~positive regulation of T cell tolerance induction	0.00575314
GOTERM_BP_DIRECT	GO:0002374~cytokine secretion involved in immune response	0.00575314
GOTERM_BP_DIRECT	GO:0046649~lymphocyte activation	0.00575314
GOTERM_BP_DIRECT	GO:0048002~antigen processing and presentation of peptide antigen	0.00575314
GOTERM_BP_DIRECT	GO:0042093~T-helper cell differentiation	0.00575314
GOTERM_BP_DIRECT	GO:0030886~negative regulation of myeloid dendritic cell activation	0.00575314
GOTERM_BP_DIRECT	GO:0001805~positive regulation of type III hypersensitivity	0.00575314
GOTERM_BP_DIRECT	GO:0045123~cellular extravasation	0.00575314
GOTERM_BP_DIRECT	GO:0034612~response to tumor necrosis factor	0.00580433
GOTERM_BP_DIRECT	GO:0019835~cytolysis	0.00580433
GOTERM_BP_DIRECT	GO:0048844~artery morphogenesis	0.00580433
GOTERM_BP_DIRECT	GO:0071364~cellular response to epidermal growth factor stimulus	0.00656709
GOTERM_BP_DIRECT	GO:0001503~ossification	0.00669199
GOTERM_BP_DIRECT	GO:0002230~positive regulation of defense response to virus by host	0.00675207
GOTERM_BP_DIRECT	GO:0048146~positive regulation of fibroblast proliferation	0.00676344
GOTERM_BP_DIRECT	GO:0016042~lipid catabolic process	0.00679763
GOTERM_BP_DIRECT	GO:0043306~positive regulation of mast cell degranulation	0.00702502
GOTERM_BP_DIRECT	GO:0001779~natural killer cell differentiation	0.00702502
GOTERM_BP_DIRECT	GO:0001516~prostaglandin biosynthetic process	0.00702502
GOTERM_BP_DIRECT	GO:0033280~response to vitamin D	0.00702502
GOTERM_BP_DIRECT	GO:0042771~intrinsic apoptotic signaling pathway in response to DNA damage by p53 class mediator	0.00713897
GOTERM_BP_DIRECT	GO:0055072~iron ion homeostasis	0.00720774
GOTERM_BP_DIRECT	GO:0007507~heart development	0.00735981
GOTERM_BP_DIRECT	GO:0045662~negative regulation of myoblast differentiation	0.00754318
GOTERM_BP_DIRECT	GO:0043280~positive regulation of cysteine-type endopeptidase activity involved in apoptotic process	0.0076093
GOTERM_BP_DIRECT	GO:0002430~complement receptor mediated signaling pathway	0.0083261
GOTERM_BP_DIRECT	GO:0033089~positive regulation of T cell differentiation in thymus	0.0083261
GOTERM_BP_DIRECT	GO:0007252~I-kappaB phosphorylation	0.0083261
GOTERM_BP_DIRECT	GO:0035313~wound healing, spreading of epidermal cells	0.0083261
GOTERM_BP_DIRECT	GO:0043615~astrocyte cell migration	0.00870258
GOTERM_BP_DIRECT	GO:0002315~marginal zone B cell differentiation	0.00870258
GOTERM_BP_DIRECT	GO:0043304~regulation of mast cell degranulation	0.00870258
GOTERM_BP_DIRECT	GO:0045589~regulation of regulatory T cell differentiation	0.00870258
GOTERM_BP_DIRECT	GO:0045416~positive regulation of interleukin-8 biosynthetic process	0.00870258
GOTERM_BP_DIRECT	GO:0060907~positive regulation of macrophage cytokine production	0.00870258
GOTERM_BP_DIRECT	GO:0045348~positive regulation of MHC class II biosynthetic process	0.00870258
GOTERM_BP_DIRECT	GO:0001812~positive regulation of type I hypersensitivity	0.00870258
GOTERM_BP_DIRECT	GO:0070723~response to cholesterol	0.00870258
GOTERM_BP_DIRECT	GO:0030855~epithelial cell differentiation	0.00903313
GOTERM_BP_DIRECT	GO:0001938~positive regulation of endothelial cell proliferation	0.00903313
GOTERM_BP_DIRECT	GO:0019915~lipid storage	0.00964631
GOTERM_BP_DIRECT	GO:0014002~astrocyte development	0.00980299
GOTERM_BP_DIRECT	GO:0002526~acute inflammatory response	0.00980299
GOTERM_BP_DIRECT	GO:0002042~cell migration involved in sprouting angiogenesis	0.00980299
GOTERM_BP_DIRECT	GO:0042789~mRNA transcription from RNA polymerase II promoter	0.00980299
GOTERM_BP_DIRECT	GO:0043491~protein kinase B signaling	0.00984643
GOTERM_BP_DIRECT	GO:0048662~negative regulation of smooth muscle cell proliferation	0.00984643
GOTERM_BP_DIRECT	GO:0030595~leukocyte chemotaxis	0.01005
GOTERM_BP_DIRECT	GO:0022617~extracellular matrix disassembly	0.01005
GOTERM_BP_DIRECT	GO:0035924~cellular response to vascular endothelial growth factor stimulus	0.01005
GOTERM_BP_DIRECT	GO:0007050~cell cycle arrest	0.0109872
GOTERM_BP_DIRECT	GO:0051281~positive regulation of release of sequestered calcium ion into cytosol	0.0110343
GOTERM_BP_DIRECT	GO:0001501~skeletal system development	0.0110832
GOTERM_BP_DIRECT	GO:0048701~embryonic cranial skeleton morphogenesis	0.0118927
GOTERM_BP_DIRECT	GO:0033344~cholesterol efflux	0.0121558
GOTERM_BP_DIRECT	GO:0045765~regulation of angiogenesis	0.0121558
GOTERM_BP_DIRECT	GO:0001783~B cell apoptotic process	0.0122496
GOTERM_BP_DIRECT	GO:0032461~positive regulation of protein oligomerization	0.0122496
GOTERM_BP_DIRECT	GO:0048469~cell maturation	0.0123464
GOTERM_BP_DIRECT	GO:0032526~response to retinoic acid	0.0124313
GOTERM_BP_DIRECT	GO:0036120~cellular response to platelet-derived growth factor stimulus	0.0130238
GOTERM_BP_DIRECT	GO:0045621~positive regulation of lymphocyte differentiation	0.0131366
GOTERM_BP_DIRECT	GO:2001181~positive regulation of interleukin-10 secretion	0.0131366
GOTERM_BP_DIRECT	GO:0034123~positive regulation of toll-like receptor signaling pathway	0.0131366
GOTERM_BP_DIRECT	GO:0032732~positive regulation of interleukin-1 production	0.0131366
GOTERM_BP_DIRECT	GO:0002408~myeloid dendritic cell chemotaxis	0.0131366
GOTERM_BP_DIRECT	GO:0033625~positive regulation of integrin activation	0.0131366
GOTERM_BP_DIRECT	GO:0002906~negative regulation of mature B cell apoptotic process	0.0131366
GOTERM_BP_DIRECT	GO:0070431~nucleotide-binding oligomerization domain containing 2 signaling pathway	0.0131366
GOTERM_BP_DIRECT	GO:0098542~defense response to other organism	0.0131366
GOTERM_BP_DIRECT	GO:0010572~positive regulation of platelet activation	0.0131366
GOTERM_BP_DIRECT	GO:0098869~cellular oxidant detoxification	0.0131366
GOTERM_BP_DIRECT	GO:0071225~cellular response to muramyl dipeptide	0.0131366
GOTERM_BP_DIRECT	GO:0022614~membrane to membrane docking	0.0131366
GOTERM_BP_DIRECT	GO:1900227~positive regulation of NLRP3 inflammasome complex assembly	0.0131366
GOTERM_BP_DIRECT	GO:0072719~cellular response to cisplatin	0.0131366
GOTERM_BP_DIRECT	GO:0010543~regulation of platelet activation	0.0131366
GOTERM_BP_DIRECT	GO:2001056~positive regulation of cysteine-type endopeptidase activity	0.0131366
GOTERM_BP_DIRECT	GO:2000778~positive regulation of interleukin-6 secretion	0.0132812
GOTERM_BP_DIRECT	GO:0005975~carbohydrate metabolic process	0.0138479
GOTERM_BP_DIRECT	GO:0071363~cellular response to growth factor stimulus	0.0139946
GOTERM_BP_DIRECT	GO:0045687~positive regulation of glial cell differentiation	0.0142336
GOTERM_BP_DIRECT	GO:0002726~positive regulation of T cell cytokine production	0.0142336
GOTERM_BP_DIRECT	GO:0032680~regulation of tumor necrosis factor production	0.0142336
GOTERM_BP_DIRECT	GO:0002218~activation of innate immune response	0.0142336
GOTERM_BP_DIRECT	GO:0050798~activated T cell proliferation	0.0142336
GOTERM_BP_DIRECT	GO:0071639~positive regulation of monocyte chemotactic protein-1 production	0.0142336
GOTERM_BP_DIRECT	GO:0006977~DNA damage response, signal transduction by p53 class mediator resulting in cell cycle arrest	0.0142336
GOTERM_BP_DIRECT	GO:0032308~positive regulation of prostaglandin secretion	0.0142336
GOTERM_BP_DIRECT	GO:0060429~epithelium development	0.0142336
GOTERM_BP_DIRECT	GO:0003094~glomerular filtration	0.0142336
GOTERM_BP_DIRECT	GO:0032464~positive regulation of protein homooligomerization	0.0142336
GOTERM_BP_DIRECT	GO:0001960~negative regulation of cytokine-mediated signaling pathway	0.0142336
GOTERM_BP_DIRECT	GO:0043507~positive regulation of JUN kinase activity	0.0142439
GOTERM_BP_DIRECT	GO:0009966~regulation of signal transduction	0.0142439
GOTERM_BP_DIRECT	GO:0045787~positive regulation of cell cycle	0.0142439
GOTERM_BP_DIRECT	GO:0019722~calcium-mediated signaling	0.0145642
GOTERM_BP_DIRECT	GO:0007266~Rho protein signal transduction	0.0145642
GOTERM_BP_DIRECT	GO:0006959~humoral immune response	0.0145733
GOTERM_BP_DIRECT	GO:0030334~regulation of cell migration	0.014666
GOTERM_BP_DIRECT	GO:0045471~response to ethanol	0.015434
GOTERM_BP_DIRECT	GO:0006508~proteolysis	0.0160418
GOTERM_BP_DIRECT	GO:0090307~mitotic spindle assembly	0.0163344
GOTERM_BP_DIRECT	GO:0030866~cortical actin cytoskeleton organization	0.0165798
GOTERM_BP_DIRECT	GO:0071277~cellular response to calcium ion	0.0168988
GOTERM_BP_DIRECT	GO:0010595~positive regulation of endothelial cell migration	0.0169255
GOTERM_BP_DIRECT	GO:0032703~negative regulation of interleukin-2 production	0.0172582
GOTERM_BP_DIRECT	GO:0034122~negative regulation of toll-like receptor signaling pathway	0.0172582
GOTERM_BP_DIRECT	GO:0006801~superoxide metabolic process	0.0175375
GOTERM_BP_DIRECT	GO:0048839~inner ear development	0.0181729
GOTERM_BP_DIRECT	GO:0051928~positive regulation of calcium ion transport	0.0185586
GOTERM_BP_DIRECT	GO:2001244~positive regulation of intrinsic apoptotic signaling pathway	0.0185586
GOTERM_BP_DIRECT	GO:0090200~positive regulation of release of cytochrome c from mitochondria	0.0185586
GOTERM_BP_DIRECT	GO:0043434~response to peptide hormone	0.0195763
GOTERM_BP_DIRECT	GO:0070059~intrinsic apoptotic signaling pathway in response to endoplasmic reticulum stress	0.0195902
GOTERM_BP_DIRECT	GO:0010862~positive regulation of pathway-restricted SMAD protein phosphorylation	0.0198813
GOTERM_BP_DIRECT	GO:0007162~negative regulation of cell adhesion	0.0199623
GOTERM_BP_DIRECT	GO:0002377~immunoglobulin production	0.0207702
GOTERM_BP_DIRECT	GO:0045453~bone resorption	0.0207702
GOTERM_BP_DIRECT	GO:0006874~cellular calcium ion homeostasis	0.0209811
GOTERM_BP_DIRECT	GO:0032091~negative regulation of protein binding	0.0215361
GOTERM_BP_DIRECT	GO:0090197~positive regulation of chemokine secretion	0.0215658
GOTERM_BP_DIRECT	GO:0048304~positive regulation of isotype switching to IgG isotypes	0.0215658
GOTERM_BP_DIRECT	GO:0048245~eosinophil chemotaxis	0.0215658
GOTERM_BP_DIRECT	GO:0033628~regulation of cell adhesion mediated by integrin	0.0215658
GOTERM_BP_DIRECT	GO:0070244~negative regulation of thymocyte apoptotic process	0.0215658
GOTERM_BP_DIRECT	GO:0060055~angiogenesis involved in wound healing	0.0215658
GOTERM_BP_DIRECT	GO:0070372~regulation of ERK1 and ERK2 cascade	0.0225306
GOTERM_BP_DIRECT	GO:0012501~programmed cell death	0.0225306
GOTERM_BP_DIRECT	GO:0001837~epithelial to mesenchymal transition	0.0225306
GOTERM_BP_DIRECT	GO:0046597~negative regulation of viral entry into host cell	0.0226428
GOTERM_BP_DIRECT	GO:0006259~DNA metabolic process	0.0226428
GOTERM_BP_DIRECT	GO:0045780~positive regulation of bone resorption	0.0226428
GOTERM_BP_DIRECT	GO:0033198~response to ATP	0.0226428
GOTERM_BP_DIRECT	GO:0006509~membrane protein ectodomain proteolysis	0.0226428
GOTERM_BP_DIRECT	GO:0030183~B cell differentiation	0.0231497
GOTERM_BP_DIRECT	GO:0000902~cell morphogenesis	0.0231497
GOTERM_BP_DIRECT	GO:0051209~release of sequestered calcium ion into cytosol	0.02329
GOTERM_BP_DIRECT	GO:0008219~cell death	0.02329
GOTERM_BP_DIRECT	GO:0000910~cytokinesis	0.02329
GOTERM_BP_DIRECT	GO:0006956~complement activation	0.0234552
GOTERM_BP_DIRECT	GO:0033627~cell adhesion mediated by integrin	0.0234552
GOTERM_BP_DIRECT	GO:0006672~ceramide metabolic process	0.0234552
GOTERM_BP_DIRECT	GO:0071360~cellular response to exogenous dsRNA	0.0234552
GOTERM_BP_DIRECT	GO:1990000~amyloid fibril formation	0.0240114
GOTERM_BP_DIRECT	GO:0060337~type I interferon signaling pathway	0.0240114
GOTERM_BP_DIRECT	GO:0032675~regulation of interleukin-6 production	0.0240114
GOTERM_BP_DIRECT	GO:0009620~response to fungus	0.0240114
GOTERM_BP_DIRECT	GO:0002819~regulation of adaptive immune response	0.0240114
GOTERM_BP_DIRECT	GO:0042119~neutrophil activation	0.0240114
GOTERM_BP_DIRECT	GO:2000391~positive regulation of neutrophil extravasation	0.0240114
GOTERM_BP_DIRECT	GO:0034162~toll-like receptor 9 signaling pathway	0.0240114
GOTERM_BP_DIRECT	GO:2000553~positive regulation of T-helper 2 cell cytokine production	0.0240114
GOTERM_BP_DIRECT	GO:0050691~regulation of defense response to virus by host	0.0240114
GOTERM_BP_DIRECT	GO:0002553~histamine secretion by mast cell	0.0240114
GOTERM_BP_DIRECT	GO:0070234~positive regulation of T cell apoptotic process	0.0240114
GOTERM_BP_DIRECT	GO:0061304~retinal blood vessel morphogenesis	0.0240114
GOTERM_BP_DIRECT	GO:0051256~mitotic spindle midzone assembly	0.0240114
GOTERM_BP_DIRECT	GO:0072574~hepatocyte proliferation	0.0240114
GOTERM_BP_DIRECT	GO:0030213~hyaluronan biosynthetic process	0.0240114
GOTERM_BP_DIRECT	GO:0090330~regulation of platelet aggregation	0.0240114
GOTERM_BP_DIRECT	GO:0007182~common-partner SMAD protein phosphorylation	0.0240114
GOTERM_BP_DIRECT	GO:1903140~regulation of establishment of endothelial barrier	0.0240114
GOTERM_BP_DIRECT	GO:0071447~cellular response to hydroperoxide	0.0240114
GOTERM_BP_DIRECT	GO:0070295~renal water absorption	0.0240114
GOTERM_BP_DIRECT	GO:0060718~chorionic trophoblast cell differentiation	0.0240114
GOTERM_BP_DIRECT	GO:0001836~release of cytochrome c from mitochondria	0.0256433
GOTERM_BP_DIRECT	GO:0035904~aorta development	0.0256433
GOTERM_BP_DIRECT	GO:0043525~positive regulation of neuron apoptotic process	0.0261287
GOTERM_BP_DIRECT	GO:0040008~regulation of growth	0.0261287
GOTERM_BP_DIRECT	GO:2000134~negative regulation of G1/S transition of mitotic cell cycle	0.0270651
GOTERM_BP_DIRECT	GO:0000060~protein import into nucleus, translocation	0.0270651
GOTERM_BP_DIRECT	GO:2001237~negative regulation of extrinsic apoptotic signaling pathway	0.0271972
GOTERM_BP_DIRECT	GO:0070527~platelet aggregation	0.0274621
GOTERM_BP_DIRECT	GO:0090280~positive regulation of calcium ion import	0.0286587
GOTERM_BP_DIRECT	GO:0048870~cell motility	0.0286587
GOTERM_BP_DIRECT	GO:0000302~response to reactive oxygen species	0.0286587
GOTERM_BP_DIRECT	GO:0021915~neural tube development	0.0303607
GOTERM_BP_DIRECT	GO:0032691~negative regulation of interleukin-1 beta production	0.0308225
GOTERM_BP_DIRECT	GO:0032727~positive regulation of interferon-alpha production	0.0308225
GOTERM_BP_DIRECT	GO:2000484~positive regulation of interleukin-8 secretion	0.0308225
GOTERM_BP_DIRECT	GO:0045603~positive regulation of endothelial cell differentiation	0.0308225
GOTERM_BP_DIRECT	GO:0019363~pyridine nucleotide biosynthetic process	0.0308225
GOTERM_BP_DIRECT	GO:0051272~positive regulation of cellular component movement	0.0308225
GOTERM_BP_DIRECT	GO:2000637~positive regulation of gene silencing by miRNA	0.0308225
GOTERM_BP_DIRECT	GO:0045647~negative regulation of erythrocyte differentiation	0.0308225
GOTERM_BP_DIRECT	GO:0003184~pulmonary valve morphogenesis	0.0308225
GOTERM_BP_DIRECT	GO:0070365~hepatocyte differentiation	0.0308225
GOTERM_BP_DIRECT	GO:0042554~superoxide anion generation	0.0308225
GOTERM_BP_DIRECT	GO:0033619~membrane protein proteolysis	0.0308225
GOTERM_BP_DIRECT	GO:0048103~somatic stem cell division	0.0308225
GOTERM_BP_DIRECT	GO:0035729~cellular response to hepatocyte growth factor stimulus	0.0309235
GOTERM_BP_DIRECT	GO:0071361~cellular response to ethanol	0.0309235
GOTERM_BP_DIRECT	GO:0045779~negative regulation of bone resorption	0.0309235
GOTERM_BP_DIRECT	GO:0042953~lipoprotein transport	0.0309235
GOTERM_BP_DIRECT	GO:0042993~positive regulation of transcription factor import into nucleus	0.0309235
GOTERM_BP_DIRECT	GO:0030308~negative regulation of cell growth	0.0310502
GOTERM_BP_DIRECT	GO:0010977~negative regulation of neuron projection development	0.0310912
GOTERM_BP_DIRECT	GO:0008637~apoptotic mitochondrial changes	0.0312423
GOTERM_BP_DIRECT	GO:0060135~maternal process involved in female pregnancy	0.0312423
GOTERM_BP_DIRECT	GO:0035987~endodermal cell differentiation	0.0312423
GOTERM_BP_DIRECT	GO:0006879~cellular iron ion homeostasis	0.0314403
GOTERM_BP_DIRECT	GO:0051260~protein homooligomerization	0.0320764
GOTERM_BP_DIRECT	GO:0006641~triglyceride metabolic process	0.032133
GOTERM_BP_DIRECT	GO:1900026~positive regulation of substrate adhesion-dependent cell spreading	0.032195
GOTERM_BP_DIRECT	GO:0010033~response to organic substance	0.0348691
GOTERM_BP_DIRECT	GO:0048260~positive regulation of receptor-mediated endocytosis	0.0356369
GOTERM_BP_DIRECT	GO:1902895~positive regulation of pri-miRNA transcription from RNA polymerase II promoter	0.0356369
GOTERM_BP_DIRECT	GO:0045736~negative regulation of cyclin-dependent protein serine/threonine kinase activity	0.0356369
GOTERM_BP_DIRECT	GO:0031623~receptor internalization	0.0373266
GOTERM_BP_DIRECT	GO:0001569~patterning of blood vessels	0.0373266
GOTERM_BP_DIRECT	GO:0032493~response to bacterial lipoprotein	0.0374883
GOTERM_BP_DIRECT	GO:0050855~regulation of B cell receptor signaling pathway	0.0374883
GOTERM_BP_DIRECT	GO:0002291~T cell activation via T cell receptor contact with antigen bound to MHC molecule on antigen presenting cell	0.0374883
GOTERM_BP_DIRECT	GO:0032741~positive regulation of interleukin-18 production	0.0374883
GOTERM_BP_DIRECT	GO:0002826~negative regulation of T-helper 1 type immune response	0.0374883
GOTERM_BP_DIRECT	GO:0002366~leukocyte activation involved in immune response	0.0374883
GOTERM_BP_DIRECT	GO:2000401~regulation of lymphocyte migration	0.0374883
GOTERM_BP_DIRECT	GO:0071221~cellular response to bacterial lipopeptide	0.0374883
GOTERM_BP_DIRECT	GO:0002924~negative regulation of humoral immune response mediated by circulating immunoglobulin	0.0374883
GOTERM_BP_DIRECT	GO:0038094~Fc-gamma receptor signaling pathway	0.0374883
GOTERM_BP_DIRECT	GO:0002513~tolerance induction to self antigen	0.0374883
GOTERM_BP_DIRECT	GO:0071727~cellular response to triacyl bacterial lipopeptide	0.0374883
GOTERM_BP_DIRECT	GO:0002381~immunoglobulin production involved in immunoglobulin mediated immune response	0.0374883
GOTERM_BP_DIRECT	GO:0001787~natural killer cell proliferation	0.0374883
GOTERM_BP_DIRECT	GO:0002768~immune response-regulating cell surface receptor signaling pathway	0.0374883
GOTERM_BP_DIRECT	GO:0034136~negative regulation of toll-like receptor 2 signaling pathway	0.0374883
GOTERM_BP_DIRECT	GO:0002282~microglial cell activation involved in immune response	0.0374883
GOTERM_BP_DIRECT	GO:2000502~negative regulation of natural killer cell chemotaxis	0.0374883
GOTERM_BP_DIRECT	GO:0002344~B cell affinity maturation	0.0374883
GOTERM_BP_DIRECT	GO:1904996~positive regulation of leukocyte adhesion to vascular endothelial cell	0.0374883
GOTERM_BP_DIRECT	GO:0001866~NK T cell proliferation	0.0374883
GOTERM_BP_DIRECT	GO:0002685~regulation of leukocyte migration	0.0374883
GOTERM_BP_DIRECT	GO:0002277~myeloid dendritic cell activation involved in immune response	0.0374883
GOTERM_BP_DIRECT	GO:0032823~regulation of natural killer cell differentiation	0.0374883
GOTERM_BP_DIRECT	GO:0006925~inflammatory cell apoptotic process	0.0374883
GOTERM_BP_DIRECT	GO:0033031~positive regulation of neutrophil apoptotic process	0.0374883
GOTERM_BP_DIRECT	GO:0070232~regulation of T cell apoptotic process	0.0374883
GOTERM_BP_DIRECT	GO:0070782~phosphatidylserine exposure on apoptotic cell surface	0.0374883
GOTERM_BP_DIRECT	GO:0043420~anthranilate metabolic process	0.0374883
GOTERM_BP_DIRECT	GO:0070433~negative regulation of nucleotide-binding oligomerization domain containing 2 signaling pathway	0.0374883
GOTERM_BP_DIRECT	GO:0045066~regulatory T cell differentiation	0.0374883
GOTERM_BP_DIRECT	GO:0002554~serotonin secretion by platelet	0.0374883
GOTERM_BP_DIRECT	GO:0070423~nucleotide-binding oligomerization domain containing signaling pathway	0.0374883
GOTERM_BP_DIRECT	GO:0071226~cellular response to molecule of fungal origin	0.0374883
GOTERM_BP_DIRECT	GO:0060559~positive regulation of calcidiol 1-monooxygenase activity	0.0374883
GOTERM_BP_DIRECT	GO:0035590~purinergic nucleotide receptor signaling pathway	0.0374883
GOTERM_BP_DIRECT	GO:0042531~positive regulation of tyrosine phosphorylation of STAT protein	0.0374883
GOTERM_BP_DIRECT	GO:0090500~endocardial cushion to mesenchymal transition	0.0374883
GOTERM_BP_DIRECT	GO:0071472~cellular response to salt stress	0.0374883
GOTERM_BP_DIRECT	GO:1901740~negative regulation of myoblast fusion	0.0374883
GOTERM_BP_DIRECT	GO:0002246~wound healing involved in inflammatory response	0.0374883
GOTERM_BP_DIRECT	GO:0002860~positive regulation of natural killer cell mediated cytotoxicity directed against tumor cell target	0.0384268
GOTERM_BP_DIRECT	GO:1900016~negative regulation of cytokine production involved in inflammatory response	0.0384268
GOTERM_BP_DIRECT	GO:0050861~positive regulation of B cell receptor signaling pathway	0.0384268
GOTERM_BP_DIRECT	GO:0002925~positive regulation of humoral immune response mediated by circulating immunoglobulin	0.0384268
GOTERM_BP_DIRECT	GO:0032754~positive regulation of interleukin-5 production	0.0384268
GOTERM_BP_DIRECT	GO:0030214~hyaluronan catabolic process	0.0384268
GOTERM_BP_DIRECT	GO:1901166~neural crest cell migration involved in autonomic nervous system development	0.0384268
GOTERM_BP_DIRECT	GO:0097211~cellular response to gonadotropin-releasing hormone	0.0384268
GOTERM_BP_DIRECT	GO:1904417~positive regulation of xenophagy	0.0384268
GOTERM_BP_DIRECT	GO:1904385~cellular response to angiotensin	0.0384268
GOTERM_BP_DIRECT	GO:0003337~mesenchymal to epithelial transition involved in metanephros morphogenesis	0.0384268
GOTERM_BP_DIRECT	GO:0051091~positive regulation of sequence-specific DNA binding transcription factor activity	0.039536
GOTERM_BP_DIRECT	GO:0050832~defense response to fungus	0.0397237
GOTERM_BP_DIRECT	GO:0007250~activation of NF-kappaB-inducing kinase activity	0.0397237
GOTERM_BP_DIRECT	GO:0072657~protein localization to membrane	0.0397237
GOTERM_BP_DIRECT	GO:0007265~Ras protein signal transduction	0.0412792
GOTERM_BP_DIRECT	GO:0007566~embryo implantation	0.0416061
GOTERM_BP_DIRECT	GO:0043922~negative regulation by host of viral transcription	0.0420707
GOTERM_BP_DIRECT	GO:1900017~positive regulation of cytokine production involved in inflammatory response	0.0420707
GOTERM_BP_DIRECT	GO:0032930~positive regulation of superoxide anion generation	0.0420707
GOTERM_BP_DIRECT	GO:0019370~leukotriene biosynthetic process	0.0420707
GOTERM_BP_DIRECT	GO:0048711~positive regulation of astrocyte differentiation	0.0420707
GOTERM_BP_DIRECT	GO:0001771~immunological synapse formation	0.0420707
GOTERM_BP_DIRECT	GO:0060391~positive regulation of SMAD protein import into nucleus	0.0420707
GOTERM_BP_DIRECT	GO:0001542~ovulation from ovarian follicle	0.0420707
GOTERM_BP_DIRECT	GO:0008015~blood circulation	0.0420707
GOTERM_BP_DIRECT	GO:0072015~glomerular visceral epithelial cell development	0.0420707
GOTERM_BP_DIRECT	GO:0071276~cellular response to cadmium ion	0.0420707
GOTERM_BP_DIRECT	GO:0010389~regulation of G2/M transition of mitotic cell cycle	0.0420707
GOTERM_BP_DIRECT	GO:0032355~response to estradiol	0.0428753
GOTERM_BP_DIRECT	GO:0051930~regulation of sensory perception of pain	0.0430644
GOTERM_BP_DIRECT	GO:0043154~negative regulation of cysteine-type endopeptidase activity involved in apoptotic process	0.0433886
GOTERM_BP_DIRECT	GO:0010243~response to organonitrogen compound	0.0436181
GOTERM_BP_DIRECT	GO:0000070~mitotic sister chromatid segregation	0.0436181
GOTERM_BP_DIRECT	GO:0048705~skeletal system morphogenesis	0.0442808
GOTERM_BP_DIRECT	GO:0048514~blood vessel morphogenesis	0.044354
GOTERM_BP_DIRECT	GO:0001889~liver development	0.0465098
GOTERM_BP_DIRECT	GO:0048286~lung alveolus development	0.0469102
GOTERM_BP_DIRECT	GO:0045669~positive regulation of osteoblast differentiation	0.0481521
GOTERM_BP_DIRECT	GO:0030324~lung development	0.0495406
GOTERM_BP_DIRECT	GO:0050860~negative regulation of T cell receptor signaling pathway	0.0498939
GOTERM_BP_DIRECT	GO:0043277~apoptotic cell clearance	0.0498939
GOTERM_BP_DIRECT	GO:0043536~positive regulation of blood vessel endothelial cell migration	0.0498939
GOTERM_BP_DIRECT	GO:0060707~trophoblast giant cell differentiation	0.0498939
GOTERM_BP_DIRECT	GO:0060216~definitive hemopoiesis	0.0498939
