# Supplementary material for: Dimethyl itaconate ameliorates the deficits of goal-directed behavior in Toxoplasma gondii infected mice
Source: PLoS Negl Trop Dis. 2023 May 31;17(5):e0011350. doi: 10.1371/journal.pntd.0011350 (PMC10231842; doi:10.1371/journal.pntd.0011350)
Supplement: S4 Table — Compilation of 76 significantly enriched pathways (n = 3). (XLSX) [file pntd.0011350.s004.xlsx]

## Sheet: Table S3
Category	Term	PValue
KEGG_PATHWAY	mmu04060:Cytokine-cytokine receptor interaction	2.02593e-34
KEGG_PATHWAY	mmu04064:NF-kappa B signaling pathway	3.81365e-27
KEGG_PATHWAY	mmu04640:Hematopoietic cell lineage	1.06449e-18
KEGG_PATHWAY	mmu05162:Measles	1.21468e-18
KEGG_PATHWAY	mmu05152:Tuberculosis	3.28536e-18
KEGG_PATHWAY	mmu05140:Leishmaniasis	9.58424e-18
KEGG_PATHWAY	mmu04380:Osteoclast differentiation	4.73492e-17
KEGG_PATHWAY	mmu05150:Staphylococcus aureus infection	1.00075e-16
KEGG_PATHWAY	mmu05321:Inflammatory bowel disease (IBD)	1.6611e-16
KEGG_PATHWAY	mmu04668:TNF signaling pathway	2.46723e-15
KEGG_PATHWAY	mmu05168:Herpes simplex infection	3.29391e-15
KEGG_PATHWAY	mmu04145:Phagosome	3.51552e-15
KEGG_PATHWAY	mmu04514:Cell adhesion molecules (CAMs)	9.95017e-15
KEGG_PATHWAY	mmu05144:Malaria	2.47394e-14
KEGG_PATHWAY	mmu05164:Influenza A	5.14416e-14
KEGG_PATHWAY	mmu05133:Pertussis	6.35668e-14
KEGG_PATHWAY	mmu05330:Allograft rejection	1.21747e-13
KEGG_PATHWAY	mmu04612:Antigen processing and presentation	1.26574e-13
KEGG_PATHWAY	mmu05166:HTLV-I infection	1.72979e-13
KEGG_PATHWAY	mmu04672:Intestinal immune network for IgA production	1.83233e-13
KEGG_PATHWAY	mmu05332:Graft-versus-host disease	5.08908e-13
KEGG_PATHWAY	mmu04621:NOD-like receptor signaling pathway	1.80337e-12
KEGG_PATHWAY	mmu04062:Chemokine signaling pathway	1.90276e-12
KEGG_PATHWAY	mmu05340:Primary immunodeficiency	2.35823e-12
KEGG_PATHWAY	mmu05142:Chagas disease (American trypanosomiasis)	2.59681e-12
KEGG_PATHWAY	mmu04940:Type I diabetes mellitus	5.21486e-12
KEGG_PATHWAY	mmu04620:Toll-like receptor signaling pathway	5.30229e-12
KEGG_PATHWAY	mmu04630:Jak-STAT signaling pathway	6.39702e-12
KEGG_PATHWAY	mmu05323:Rheumatoid arthritis	2.0379e-11
KEGG_PATHWAY	mmu05145:Toxoplasmosis	2.51964e-11
KEGG_PATHWAY	mmu04660:T cell receptor signaling pathway	1.02288e-10
KEGG_PATHWAY	mmu05169:Epstein-Barr virus infection	8.22849e-10
KEGG_PATHWAY	mmu04650:Natural killer cell mediated cytotoxicity	1.65486e-09
KEGG_PATHWAY	mmu05320:Autoimmune thyroid disease	2.38865e-09
KEGG_PATHWAY	mmu05416:Viral myocarditis	1.24877e-08
KEGG_PATHWAY	mmu04142:Lysosome	2.18557e-08
KEGG_PATHWAY	mmu04611:Platelet activation	2.35803e-08
KEGG_PATHWAY	mmu04662:B cell receptor signaling pathway	3.31172e-08
KEGG_PATHWAY	mmu04210:Apoptosis	5.66185e-08
KEGG_PATHWAY	mmu05134:Legionellosis	7.62593e-08
KEGG_PATHWAY	mmu05161:Hepatitis B	1.03095e-07
KEGG_PATHWAY	mmu05143:African trypanosomiasis	2.70075e-07
KEGG_PATHWAY	mmu05132:Salmonella infection	5.33277e-07
KEGG_PATHWAY	mmu05146:Amoebiasis	5.64494e-07
KEGG_PATHWAY	mmu04512:ECM-receptor interaction	2.84057e-06
KEGG_PATHWAY	mmu05202:Transcriptional misregulation in cancer	4.85069e-06
KEGG_PATHWAY	mmu05203:Viral carcinogenesis	5.17446e-06
KEGG_PATHWAY	mmu04670:Leukocyte transendothelial migration	5.76113e-06
KEGG_PATHWAY	mmu05310:Asthma	6.06539e-06
KEGG_PATHWAY	mmu05205:Proteoglycans in cancer	7.89758e-06
KEGG_PATHWAY	mmu04666:Fc gamma R-mediated phagocytosis	2.98636e-05
KEGG_PATHWAY	mmu04610:Complement and coagulation cascades	3.77682e-05
KEGG_PATHWAY	mmu04151:PI3K-Akt signaling pathway	4.41572e-05
KEGG_PATHWAY	mmu05160:Hepatitis C	7.17403e-05
KEGG_PATHWAY	mmu05222:Small cell lung cancer	8.55924e-05
KEGG_PATHWAY	mmu05200:Pathways in cancer	0.000193905
KEGG_PATHWAY	mmu04115:p53 signaling pathway	0.000331299
KEGG_PATHWAY	mmu04510:Focal adhesion	0.000472518
KEGG_PATHWAY	mmu00531:Glycosaminoglycan degradation	0.00154243
KEGG_PATHWAY	mmu04066:HIF-1 signaling pathway	0.00228477
KEGG_PATHWAY	mmu04622:RIG-I-like receptor signaling pathway	0.00284863
KEGG_PATHWAY	mmu04623:Cytosolic DNA-sensing pathway	0.0033641
KEGG_PATHWAY	mmu05212:Pancreatic cancer	0.00403755
KEGG_PATHWAY	mmu05220:Chronic myeloid leukemia	0.00566967
KEGG_PATHWAY	mmu04664:Fc epsilon RI signaling pathway	0.00675248
KEGG_PATHWAY	mmu04810:Regulation of actin cytoskeleton	0.0081842
KEGG_PATHWAY	mmu04110:Cell cycle	0.00974872
KEGG_PATHWAY	mmu04071:Sphingolipid signaling pathway	0.00974872
KEGG_PATHWAY	mmu05221:Acute myeloid leukemia	0.0114464
KEGG_PATHWAY	mmu04015:Rap1 signaling pathway	0.0142975
KEGG_PATHWAY	mmu00760:Nicotinate and nicotinamide metabolism	0.0152714
KEGG_PATHWAY	mmu04931:Insulin resistance	0.0237244
KEGG_PATHWAY	mmu00511:Other glycan degradation	0.0358181
KEGG_PATHWAY	mmu04024:cAMP signaling pathway	0.0365873
KEGG_PATHWAY	mmu00980:Metabolism of xenobiotics by cytochrome P450	0.0370402
KEGG_PATHWAY	mmu05020:Prion diseases	0.0404458
